# Supplementary material for: Prognostic Factors in Neuroendocrine Neoplasms of the Rectum
Source: Cancers (Basel). 2025 Aug 29;17(17):2841. doi: 10.3390/cancers17172841 (PMC12427488; doi:10.3390/cancers17172841)
Supplement: Supplementary file 1 [file cancers-17-02841-s001.zip]

Archive with 1 entries (1 files):
- cancers-3797602-supplementary.pdf
